# Supplementary material for: Microstructural and Cerebral Blood Flow Abnormalities in Subjective Cognitive Decline Plus: Diffusional Kurtosis Imaging and Three-Dimensional Arterial Spin Labeling Study
Source: Front Aging Neurosci. 2021 Feb 1;13:625843. doi: 10.3389/fnagi.2021.625843 (PMC7882515; doi:10.3389/fnagi.2021.625843)
Supplement: Supplementary file 1 [file Data_Sheet_1.zip]

Archive with 11 entries (9 files):
- Data Sheet 1/Supplementary materials/
- Data Sheet 1/Supplementary materials/SCD-Rawdata (DKI and ASL)/
- Data Sheet 1/Supplementary materials/SCD-Rawdata (DKI and ASL)/CBF for Left ROIs-rawdata.xlsx
- Data Sheet 1/Supplementary materials/SCD-Rawdata (DKI and ASL)/CBF for Right ROIs-rawdata.xlsx
- Data Sheet 1/Supplementary materials/SCD-Rawdata (DKI and ASL)/FA for Left ROIs-rawdata.xlsx
- Data Sheet 1/Supplementary materials/SCD-Rawdata (DKI and ASL)/FA for Right ROIs-rawdata.xlsx
- Data Sheet 1/Supplementary materials/SCD-Rawdata (DKI and ASL)/MD for Left ROIs-rawdata.xlsx
- Data Sheet 1/Supplementary materials/SCD-Rawdata (DKI and ASL)/MD for Right ROIs-rawdata.xlsx
- Data Sheet 1/Supplementary materials/SCD-Rawdata (DKI and ASL)/MK for Left ROIs-rawdata.xlsx
- Data Sheet 1/Supplementary materials/SCD-Rawdata (DKI and ASL)/MK for Right ROIs-rawdata.xlsx
- Data Sheet 1/Supplementary materials/Supplementary Material (Figure 1-3 and Table 1-4).docx
