# Supplementary material for: Microstructural and Cerebral Blood Flow Abnormalities in Subjective Cognitive Decline Plus: Diffusional Kurtosis Imaging and Three-Dimensional Arterial Spin Labeling Study
Source: Front Aging Neurosci. 2021 Feb 1;13:625843. doi: 10.3389/fnagi.2021.625843 (PMC7882515; doi:10.3389/fnagi.2021.625843)
Supplement: Supplementary file 1 [file Data_Sheet_1.zip › Data Sheet 1/Supplementary materials/SCD-Rawdata (DKI and ASL)/CBF for Left ROIs-rawdata.xlsx]

## Sheet: Sheet1
L-HP head (CBF)	ECs	SCD plus	aMCI
	66.02	47.77	54.36
	60.6	55.64	64.13
	57.14	52.61	52.34
	55.8	56.17	57.29
	67.91	50.08	53.67
	64.87	47.66	54.07
	59.66	56.24	54.13
	63.22	57.79	46.53
	57.45	58.24	51.33
	61.26	64.54	40.39
	58.36	47.89	49.21
	58.22	51.95	50.12
	68.98	57.36	51
	54.92	55.1	55.72
	59.29	62.96	53.1
	52.56	56.76	53.3
	59.37	63.11	49.93
	60.06	53.28	56.45
	61.87	59.61	59.9
	59.94	62.26	57.31
	61.87	56.99	66.24
	60	58.35	68.07
	65.33	55.97	69.26
	58.3	63.07	61.25
	62.29	58.83	57.87
	52.49	55.4	59.18
	58.66	61.23	56.32
	52.28		55.36
	64.36		53.13
	53.28		52.34
	63.24		45.11
	63.29
	54.87

## Sheet: Sheet2
L-Hip body (CBF)	ECs	SCD plus	aMCI
	47.04	62.45	54.76
	57.31	68.98	58.25
	43.83	69.51	52.66
	52.14	41.45	57.32
	55.87	42.64	56.34
	61.95	40.26	59.68
	54.68	47.39	53.91
	54.26	49.51	39.86
	55.36	53.22	39.12
	55.75	59.02	51.19
	59.26	54.49	56.42
	51.43	58.55	52.2
	57.04	54.08	44.51
	57.31	56.27	49.36
	43.83	49.32	48.57
	57.91	52.73	56.14
	67.37	56.73	58.8
	59.31	53.94	54.89
	46.11	54.87	52.12
	62.12	61.19	58.28
	53.88	51.42	56.76
	66.94	54.57	63.94
	62.5	56.14	64.78
	57.17	56.33	61.15
	52.17	59.89	63.12
	51.57	66.47	67.68
	58.93	55.19	57.13
	52.77		52.22
	53.26		42.45
	76.38		47.01
	73.25		47.5
	61.26
	63.24

## Sheet: Sheet3
L-Hip tail（CBF）	ECs	SCD plus	aMCI
	58.43	56.13	52.13
	63.92	57.88	55.58
	53.92	59.63	49.17
	58.42	48.82	54.23
	50.13	51.21	52.95
	47.24	43.82	51.18
	48.35	48.49	47.46
	59.35	55.88	49.21
	60.34	57.36	46.8
	62.36	65.16	63.22
	57.98	50.33	54.43
	55.67	46.81	57.2
	55.32	55.91	64.13
	66.3	52.56	59.79
	59.52	50.27	56.03
	56.32	57.43	55.27
	55.01	57.67	49.06
	52.34	56.07	42.63
	59.21	51.76	58.94
	54.59	53.7	45.66
	58.59	55.56	55.3
	57.81	63.85	52.13
	56.49	58.36	50.09
	58.81	54.91	51.09
	50.03	52.08	61.08
	49.82	57.89	60.15
	55.08	68.65	61.37
	58.03		58.03
	55.46		54.24
	63.25		50.9
	60.87		55.26
	59.47
	62.28

## Sheet: Sheet4
L-PCC（CBF）	ECs	SCD plus	aMCI
	46.71	50.87	62.13
	51.08	57.35	56.31
	68.25	53.31	62.13
	53.63	48.52	55.46
	57.06	51.01	46.89
	59.81	51.26	45.24
	57.68	50.03	51.57
	56.76	61.97	49.61
	54.38	50.77	48.91
	55.18	53.84	54.75
	53.19	58.82	57.18
	59.56	58.58	45.24
	57.87	54.13	51.57
	62.94	49.79	55.13
	72.17	61.26	39.56
	56.07	52	49.87
	53.26	62.53	55.89
	58.58	57.2	63.85
	70.35	56.39	61.08
	54.64	65.21	48.98
	68.58	66.47	62.13
	56.91	52.74	63.64
	59.71	47.22	46.68
	63.72	52.15	53.24
	54.63	53.67	52.16
	58.03	56.02	47.94
	57.61	57.76	52.74
	59.53		53.13
	60.09		55.08
	65.31		51.03
	59.63		46.91
	55.89
	55.56

## Sheet: Sheet5
L-Pr（CBF）	ECs	SCD plus	aMCI
	36.63	65.52	46.25
	42.21	51.75	55.62
	37.51	52.32	52.26
	52.6	50.4	47.34
	44.79	53.64	45.46
	49.06	52.21	43.04
	47.98	59.78	58.26
	51.87	52.35	57.57
	43.18	56.22	53.47
	39.22	50.48	57.76
	52.54	55.59	42.69
	44.71	53.59	56.59
	51.29	61.87	53.34
	58.7	66.25	51.03
	68.18	57.24	57.51
	60.59	55.37	47.79
	53.42	50.07	54.14
	52.91	55.59	49.53
	61.5	62.86	45.16
	57.38	50.37	46.26
	58.15	59.33	50.12
	53.19	65.29	49.67
	59.22	53.27	51.83
	55.87	51.9	50.29
	47.25	62.55	46.37
	50.57	55.12	50.51
	52.06	51.4	47.8
	51.98		53.61
	49.61		44.61
	55.89		47.57
	60		43.67
	60.81
	59.52

## Sheet: Sheet6
L-OLWM（CBF）	ECs	SCD plus	aMCI
	33.56	29.4	32.26
	22.27	28.98	26.83
	28.05	17.56	22.26
	20.98	23.32	19.68
	24.48	20.3	24.76
	23.65	19.38	23.46
	29.06	25.52	21.58
	26.64	24.45	18.28
	29.08	17.98	25.38
	23.74	21.38	28.63
	22.98	22.06	21.08
	25.22	19.38	25.42
	32.25	26.45	26.09
	27.24	21.45	21.8
	22.5	32.59	16.95
	26.52	24.05	24.73
	26.03	22.58	21.3
	27.06	34.33	26.48
	25.17	22.43	31.35
	23.05	29.25	21.08
	24.02	27.26	25.42
	32.55	28.91	22.45
	24.6	25.67	23.47
	23.37	29.92	19.44
	31.69	22.21	27.35
	38.98	20.64	28.22
	39.41	22.42	22.03
	18.56		17.25
	25.56		15.95
	24.16		21.24
	24.08		19.44
	24.96
	21.37

## Sheet: Sheet7
L-DT (a)（CBF）	ECs	SCD plus	aMCI
	52.53	68.65	57.23
	51.99	62.48	59.77
	49.06	58.65	62.58
	68.58	66.67	56.13
	62.38	64.54	61.13
	64.28	62.81	53.82
	62.09	58.5	62.3
	65.58	69.46	57.79
	61.55	68.6	55.84
	56.72	60.42	62.32
	48.87	58.35	60.36
	53.06	53.86	59.78
	67.3	68.57	58.43
	76.1	65.86	59.98
	74.7	69.13	53.04
	54.3	67.37	62.86
	67.8	64.11	54.33
	60.17	58.07	58.34
	78.17	63.93	60.67
	75.74	71.46	67.68
	69.72	78.6	66.39
	74.2	66.37	68.65
	76.24	69.08	64.32
	75.97	66.02	65.37
	70.52	62.03	67.68
	61.33	47.49	64.65
	64.16	53.67	60.19
	65.31		57.54
	65.27		56.13
	75.31		61.13
	71.77		64.38
	69.04
	77.09

## Sheet: Sheet8
L-DT (vl)（CBF）	ECs	SCD plus	aMCI
	69.63	51.6	44.69
	56.79	61.15	61.76
	58.45	56.6	51.83
	49.86	56.13	53.26
	46.71	57.36	50.09
	47.61	55.12	62.13
	46.3	50.67	54.5
	52.08	63.69	56.54
	51.89	52.53	57.45
	57.35	50.69	54.72
	56.14	54.74	53.98
	55.68	53.69	58.72
	58.12	50.86	57.9
	66.16	63.87	57.37
	68.52	58.35	53.3
	41.58	57.64	59.25
	45.37	49.44	61.25
	46.48	58.7	55.88
	60.83	60.87	60.68
	62.79	57.3	59.88
	70.29	59.42	61.6
	73.69	57.65	62.53
	76.42	62.26	60.23
	64.7	63.62	53.28
	57.11	67.51	60.68
	55.96	50.18	56.02
	61.5	64.4	54.08
	58.84		50.55
	59.01		57.03
	62.67		52.26
	76.62		60.09
	63.38
	69.44

## Sheet: Sheet9
L-DT (m)（CBF）	ECs	SCD plus	aMCI
	43.04	49.58	64.8
	53.03	56.94	50.46
	63.04	59.58	55.8
	60.29	64.39	55.39
	49.76	52.47	51.57
	50.59	56.78	53.06
	53.55	47.13	52.06
	53.86	50.9	52.7
	59.32	46.42	50.7
	48.02	59.53	53.39
	68.37	56.61	55.14
	55.85	53.38	55.19
	64.91	59.22	52.75
	73.1	61.06	56.79
	68.71	55.35	65.64
	53.73	64.53	51.67
	58.17	61.96	52.11
	50.69	58.21	53.27
	70.09	50.53	51.15
	62.05	56.61	47.24
	59.22	57.23	59.58
	64.08	59.24	61.29
	67.45	57.55	62.56
	70.1	59.62	53.64
	54.35	68.59	59.15
	51.26	67.59	57.14
	65.7	59.22	58.71
	54.64		57.14
	53.72		57.51
	57.65		61.84
	62.23		60.5
	59.98
	65.07

## Sheet: Sheet10
L-LN（CBF）	ECs	SCD plus	aMCI
	45.79	61.73	48.5
	58.29	56.91	44.8
	53.31	64.73	52.64
	56.63	61.39	55.45
	63.28	60.88	53.24
	63.46	63.12	52.37
	60.24	47.52	51.17
	60.22	45.46	47.48
	55.61	42.51	44.94
	59.34	44.83	55.45
	55.23	51.02	55.71
	43.85	54.5	58.46
	63.77	58.49	64.91
	61.47	59.96	57.81
	60.37	54.19	50.71
	57.26	56.93	58.27
	58.05	56.78	55.09
	56.51	62.52	53.6
	64.53	57.37	61.24
	53.39	53.03	59.03
	63.26	56.29	54.73
	59.49	55.35	58.34
	58.97	57.54	50.3
	56.76	55.31	66.91
	64.06	60.28	61.24
	60.97	55.29	64.18
	66.73	65.17	52.75
	51.22		58.02
	49.93		43.3
	53.86		46.02
	55.86		47.06
	57.42
	56.53

[truncated: 2 more sheets: Sheet11, Sheet12]
