# Supplementary material for: Microstructural and Cerebral Blood Flow Abnormalities in Subjective Cognitive Decline Plus: Diffusional Kurtosis Imaging and Three-Dimensional Arterial Spin Labeling Study
Source: Front Aging Neurosci. 2021 Feb 1;13:625843. doi: 10.3389/fnagi.2021.625843 (PMC7882515; doi:10.3389/fnagi.2021.625843)
Supplement: Supplementary file 1 [file Data_Sheet_1.zip › Data Sheet 1/Supplementary materials/SCD-Rawdata (DKI and ASL)/CBF for Right ROIs-rawdata.xlsx]

## Sheet: Sheet1
R-HP head (CBF)	ECs	SCD plus	aMCI
	63.08	66.24	52.96
	74.06	54.79	54.5
	56.7	65.27	49.96
	56.06	54.54	54.57
	61.51	63.65	59.67
	60.98	67.83	58.43
	64.13	64.13	57.14
	66.52	61.26	56.26
	61.77	52.48	56.57
	58.39	45.87	59.52
	61.35	52.99	52.04
	54.72	53.08	52.78
	68.52	58.65	62.02
	70.91	66.75	61.46
	60.25	63.18	53.93
	65.06	57.59	61.82
	68.38	56.46	52.79
	57.33	56.9	57.86
	64.48	56.54	60.11
	53.52	52.33	61.33
	63.07	53.5	64.69
	67.21	55.46	58.38
	63.57	59.06	71.26
	62.49	69.17	65.09
	62.69	76.43	61.87
	62.06	62.78	63.41
	61.29	68.98	66.73
	50.17		58.43
	54.11		37.85
	46.61		53.95
	67.19		42.43
	71.15
	51.98

## Sheet: Sheet2
R-Hip body (CBF)	ECs	SCD plus	aMCI
	51.6	59.09	56.64
	53.01	65.53	52.32
	63.46	61.35	45.84
	59.58	58.22	53.35
	63.39	53.22	50.65
	54.79	58.43	59.87
	63.68	56.06	56.36
	61.54	49.53	55.58
	61.54	46.37	40.43
	59.03	53.15	45.05
	72.82	55.16	54
	54.27	54.66	55.83
	65.72	53.37	61.98
	71.22	56.22	60.15
	69.57	54.03	61.06
	61.13	56.37	64.53
	58.74	51.01	62.56
	59.35	62.68	61.12
	60.29	54.5	62.07
	67.87	50.3	64.86
	58.51	50.21	59.81
	57.03	61.97	59.35
	57.58	48.09	58.76
	53.32	45.86	57.68
	67.16	71.81	60.25
	68.32	66.44	59.13
	67.99	77.25	60.36
	46.06		49.87
	42.02		42.22
	42.57		44.48
	51.81		47.42
	55.4
	47.24

## Sheet: Sheet3
R-Hip tail（CBF）	ECs	SCD plus	aMCI
	53.86	57.65	55.1
	53.56	56.27	45.67
	56.54	53.23	52.89
	53.99	49.82	47.92
	51.13	52.35	50.36
	56.87	48.93	60.13
	51.12	50.21	49.75
	58.43	46.78	59.09
	59.69	52.16	51.63
	53.68	55.62	52.01
	56.07	49.22	55.22
	57.83	49.64	58.94
	69.11	56.45	59.19
	81.5	61.07	63.22
	79.31	58.49	54.13
	57.67	57.72	64.12
	51.78	56.04	60.94
	57.68	64.08	60.66
	60.92	48.48	56.95
	54.91	47.97	53.91
	51.08	52.27	50.38
	57.04	45.28	49.36
	58.45	51.63	59.22
	58.88	49.82	47.34
	64.42	79.14	56.68
	57.37	75.18	65.65
	63.62	73.39	56.22
	50.56		53.6
	46.19		50.25
	42.16		42.18
	59.17		46.67
	65.59
	53.15

## Sheet: Sheet4
R-PCC（CBF）	ECs	SCD plus	aMCI
	58.97	53.13	50.7
	53.31	50.31	56.52
	57.96	62.25	50.48
	56.6	53.46	52.35
	50.51	55.03	55.03
	51.24	51.97	53.86
	52.25	50.77	58.08
	59.96	59.37	51.05
	57.83	57.6	51.32
	53.08	53.65	52.3
	52.22	52.01	51.87
	56.05	56.38	52.02
	63.71	50.1	57.04
	63.42	56.69	46.38
	60.09	55.06	50.08
	58.49	45.58	49.91
	57.92	51.09	50.18
	60.95	51.06	60.87
	53.19	54.71	51.27
	57.52	56.29	56.33
	56.28	50.76	52.35
	53.78	56.39	51.25
	54.25	49.36	59.88
	55.5	48.92	58.98
	51.09	60.25	56.09
	53.52	64.23	55.52
	54.01	57.34	52.43
	50.02		53.35
	52.23		45.12
	50.02		50.13
	55.2		51.35
	61.29
	66.3

## Sheet: Sheet5
R-Pr（CBF）	ECs	SCD plus	aMCI
	56.07	46.25	59.05
	54.14	49.62	40.46
	43.25	43.53	44.14
	48.04	53.34	41.56
	46.72	45.46	46.14
	53.71	55.23	49.61
	50.09	50.37	44.97
	59.24	31.57	40.46
	52.35	37.59	44.14
	56.59	69.38	40.31
	43.35	68.44	37.14
	49.25	54.05	42.03
	48.47	53.02	35.27
	57.65	51.39	42.45
	68.96	50.34	32.08
	73.73	45.6	59.42
	53.44	45.06	57.94
	49.01	43.41	50.03
	54.33	65.06	42.39
	65.2	66.45	45.19
	61.72	63.24	50.47
	62.54	46.81	41.36
	54.75	42.64	43.34
	58.73	43.97	42.57
	53.91	45.08	40.26
	50.29	69.6	43.87
	46.43	26.21	32.47
	49.84		41.06
	45.82		43.43
	43.75		47.29
	45.82		49.76
	47.27
	42.07

## Sheet: Sheet6
R-OLWM（CBF）	ECs	SCD plus	aMCI
	27.54	24.26	18.6
	23.67	25.83	22.59
	28.25	26.26	27.58
	29.53	28.68	25.63
	31.24	24.76	19.15
	26.06	29.05	21.56
	25.44	21.58	23.46
	25.75	23.22	25.47
	23.68	25.08	26.44
	23.06	22.27	18.37
	21.62	21.64	25.84
	27.06	25.62	22.19
	36.26	28.46	20.85
	34.21	21.09	30.24
	29.74	19.76	29.13
	21.09	26.25	31.71
	28.63	23.91	30.6
	19.07	27.46	24.81
	35.35	25.14	22.16
	27.39	30.67	21.1
	37.73	29.18	27.78
	33.98	29.56	22.87
	33.18	28.35	23.38
	29.18	24.07	26.09
	19.84	31.42	26.05
	41	26.45	23.74
	32.82	20.25	25.96
	18.22		22.81
	20.17		14.48
	18.22		16.24
	17.88		19.13
	18.61
	22.16

## Sheet: Sheet7
R-DT (a)（CBF）	ECs	SCD plus	aMCI
	60.15	58.65	54.91
	53.7	62.48	57.82
	56.31	59.65	66.43
	67.63	56.67	57.99
	62.01	55.77	58.08
	73.25	64.75	56.39
	70.21	58.5	63.6
	69.93	54.22	63.06
	64.14	57.59	58.75
	58.15	58.24	58.34
	53.7	56.63	65.17
	52.64	55.29	60.07
	64.61	67.24	57.39
	60.59	69.09	61.81
	72.38	71.67	59.71
	71.32	65.5	66.24
	68.35	63.84	63.29
	65.85	60.82	64.59
	72.32	67.98	61.87
	65.28	68.27	65.41
	68.09	64.82	65.58
	63.78	63.82	63.26
	72.93	65.7	66.25
	66.41	57.58	68.35
	60.45	62.15	56.28
	58.15	74.59	64.71
	61.04	80.15	60.18
	71.81		56.04
	72.8		54.33
	67.96		59.92
	73.44		57.25
	64.38
	75.46

## Sheet: Sheet8
R-DT (vl)（CBF）	ECs	SCD plus	aMCI
	59.75	52.6	48.47
	65.51	58.15	49.8
	51.25	51.6	51.79
	59.71	65.13	58.53
	65.47	54.54	56.25
	56.71	59.53	52.33
	58.88	50.67	50.6
	59.95	55.93	54.01
	62.22	53.2	52.09
	64.63	50.61	49.56
	53.28	59.21	56
	42.78	54.17	53.41
	67.81	60.08	58.55
	62.01	56.12	60.25
	69.71	54.44	46.73
	53.07	47.43	58.64
	55.82	63.37	56.95
	67.7	57.57	57.89
	64.4	60.17	59.93
	58.4	63.38	60.27
	59.42	64.07	58.85
	59.82	48.94	58.68
	68.43	49.66	58.67
	63.47	51.32	57.23
	55.07	64.39	53.35
	59.34	66.26	59.51
	61.37	68.82	62.89
	44.29		55.61
	49.79		53.9
	44.29		53.58
	55.2		57.98
	59.85
	62.57

## Sheet: Sheet9
R-DT (m)（CBF）	ECs	SCD plus	aMCI
	58.31	59.58	50.64
	55.45	56.94	60.72
	67.7	60.28	57.92
	58.08	54.39	60.09
	58.09	57.36	58.56
	61.34	63.57	61.37
	65.89	58.13	58.14
	59.61	56.19	56
	58.93	54.02	59.5
	55.16	60.34	56.01
	51.36	61.31	56.35
	46.14	56.42	61.83
	59.98	62.12	58.43
	61.99	53.27	44.44
	64.66	61.8	63.53
	59.35	51.21	62.94
	61.04	62.09	49.48
	66.76	55.23	58.69
	62.22	55.34	52.85
	66.43	61.31	61.73
	65.96	55.91	63.15
	57.98	54.67	58.23
	63.16	55.04	58.37
	58.13	57.84	59.98
	70.18	62.65	58.76
	62.86	65.15	68.54
	66.34	61.67	63.56
	60.95		49.41
	59.16		46.62
	57.87		53.9
	53.62		52.62
	53.74
	64.32

## Sheet: Sheet10
R-LN（CBF）	ECs	SCD plus	aMCI
	52.24	64.73	51.99
	42.08	53.91	54.8
	62.53	61.33	54.34
	52.4	53.39	51.32
	55.3	55.88	56.76
	58.57	53.36	58.45
	59.02	42.52	51.2
	59.12	53.98	60.36
	58.37	46.72	52.6
	40.84	43.84	51.21
	41.67	46.97	52.35
	59.33	49.59	57.85
	53.49	56.83	53.28
	61.05	62.33	57.33
	68.87	55.88	60.58
	55.56	53.65	55.32
	51.64	56.98	53.48
	55.58	52.25	56.63
	50.54	52.87	52.71
	48.14	47.07	52.29
	51.74	50	54.86
	65.9	60.5	55.98
	58.37	56.12	56.78
	59	55.25	58.86
	61.33	63.79	54.43
	55.8	61.89	50.76
	60.59	52.96	45.82
	51.77		58.45
	59.32		38.97
	52.04		39.39
	53.98		45.66
	68.52
	54.89

[truncated: 2 more sheets: Sheet11, Sheet12]
