# Supplementary material for: Microstructural and Cerebral Blood Flow Abnormalities in Subjective Cognitive Decline Plus: Diffusional Kurtosis Imaging and Three-Dimensional Arterial Spin Labeling Study
Source: Front Aging Neurosci. 2021 Feb 1;13:625843. doi: 10.3389/fnagi.2021.625843 (PMC7882515; doi:10.3389/fnagi.2021.625843)
Supplement: Supplementary file 1 [file Data_Sheet_1.zip › Data Sheet 1/Supplementary materials/SCD-Rawdata (DKI and ASL)/FA for Left ROIs-rawdata.xlsx]

## Sheet: Sheet1
L-HP head (FA)	ECs	SCD plus	aMCI
	0.261	0.255	0.251
	0.297	0.275	0.284
	0.411	0.252	0.251
	0.274	0.288	0.283
	0.337	0.254	0.441
	0.229	0.255	0.285
	0.426	0.269	0.338
	0.337	0.35	0.254
	0.477	0.33	0.459
	0.364	0.383	0.412
	0.272	0.337	0.285
	0.298	0.353	0.218
	0.384	0.252	0.29
	0.424	0.218	0.339
	0.308	0.339	0.231
	0.468	0.438	0.152
	0.478	0.23	0.207
	0.28	0.394	0.213
	0.283	0.409	0.256
	0.32	0.35	0.221
	0.262	0.361	0.142
	0.286	0.331	0.35
	0.237	0.35	0.394
	0.202	0.395	0.328
	0.462	0.238	0.246
	0.526	0.434	0.241
	0.321	0.27	0.34
	0.333		0.29
	0.228		0.339
	0.331		0.395
	0.287		0.394
	0.373
	0.364

## Sheet: Sheet2
L-Hip body (FA)	ECs	SCD plus	aMCI
	0.397	0.22	0.397
	0.374	0.255	0.363
	0.213	0.164	0.39
	0.154	0.262	0.257
	0.177	0.177	0.289
	0.104	0.171	0.196
	0.304	0.257	0.146
	0.252	0.161	0.191
	0.127	0.163	0.151
	0.267	0.189	0.175
	0.222	0.162	0.165
	0.202	0.163	0.156
	0.341	0.13	0.141
	0.252	0.125	0.158
	0.212	0.197	0.127
	0.193	0.224	0.267
	0.222	0.23	0.182
	0.288	0.274	0.229
	0.369	0.191	0.161
	0.172	0.128	0.167
	0.209	0.299	0.154
	0.178	0.293	0.24
	0.144	0.248	0.232
	0.155	0.174	0.157
	0.148	0.293	0.128
	0.168	0.183	0.132
	0.211	0.163	0.138
	0.215		0.162
	0.19		0.182
	0.172		0.151
	0.217		0.149
	0.261
	0.152

## Sheet: Sheet3
L-Hip tail（FA）	ECs	SCD plus	aMCI
	0.358	0.165	0.16
	0.263	0.194	0.188
	0.376	0.182	0.193
	0.175	0.126	0.236
	0.332	0.154	0.148
	0.342	0.178	0.133
	0.203	0.197	0.137
	0.194	0.192	0.145
	0.186	0.196	0.156
	0.273	0.157	0.244
	0.267	0.213	0.189
	0.206	0.189	0.222
	0.193	0.195	0.213
	0.205	0.205	0.227
	0.168	0.298	0.233
	0.193	0.279	0.249
	0.235	0.283	0.223
	0.221	0.212	0.243
	0.266	0.276	0.197
	0.196	0.264	0.233
	0.164	0.248	0.229
	0.246	0.238	0.228
	0.224	0.214	0.232
	0.27	0.193	0.197
	0.212	0.237	0.185
	0.207	0.209	0.207
	0.193	0.199	0.213
	0.206		0.191
	0.242		0.227
	0.26		0.197
	0.169		0.209
	0.203
	0.203

## Sheet: Sheet4
L-PCC（FA）	ECs	SCD plus	aMCI
	0.237	0.264	0.401
	0.193	0.279	0.412
	0.185	0.18	0.39
	0.226	0.301	0.198
	0.243	0.329	0.189
	0.208	0.328	0.147
	0.303	0.272	0.152
	0.249	0.245	0.238
	0.37	0.197	0.194
	0.261	0.308	0.175
	0.254	0.202	0.175
	0.297	0.252	0.167
	0.3	0.187	0.137
	0.376	0.242	0.152
	0.277	0.305	0.238
	0.305	0.201	0.201
	0.376	0.312	0.203
	0.277	0.26	0.325
	0.221	0.266	0.201
	0.285	0.322	0.24
	0.203	0.169	0.205
	0.266	0.234	0.354
	0.233	0.306	0.347
	0.219	0.169	0.196
	0.303	0.323	0.175
	0.328	0.25	0.23
	0.332	0.195	0.262
	0.369		0.19
	0.293		0.148
	0.198		0.182
	0.287		0.234
	0.242
	0.231

## Sheet: Sheet5
L-Pr（FA）	ECs	SCD plus	aMCI
	0.423	0.321	0.334
	0.496	0.21	0.28
	0.419	0.359	0.303
	0.332	0.401	0.339
	0.356	0.317	0.28
	0.316	0.242	0.15
	0.32	0.255	0.291
	0.373	0.228	0.386
	0.375	0.366	0.329
	0.234	0.321	0.289
	0.28	0.286	0.278
	0.309	0.384	0.353
	0.295	0.226	0.271
	0.365	0.449	0.352
	0.467	0.299	0.188
	0.295	0.273	0.355
	0.365	0.276	0.248
	0.353	0.289	0.299
	0.371	0.409	0.282
	0.397	0.421	0.325
	0.235	0.245	0.391
	0.261	0.33	0.223
	0.242	0.329	0.261
	0.236	0.32	0.24
	0.427	0.45	0.348
	0.437	0.445	0.285
	0.43	0.318	0.282
	0.323		0.34
	0.443		0.266
	0.273		0.347
	0.34		0.258
	0.344
	0.347

## Sheet: Sheet6
L-OLWM（FA）	ECs	SCD plus	aMCI
	0.356	0.371	0.51
	0.424	0.445	0.421
	0.348	0.391	0.475
	0.468	0.384	0.292
	0.427	0.301	0.355
	0.482	0.418	0.439
	0.463	0.414	0.474
	0.425	0.449	0.323
	0.561	0.408	0.469
	0.412	0.383	0.401
	0.436	0.336	0.393
	0.495	0.375	0.388
	0.365	0.413	0.239
	0.34	0.374	0.367
	0.472	0.408	0.364
	0.365	0.343	0.411
	0.374	0.454	0.534
	0.452	0.422	0.568
	0.506	0.498	0.366
	0.516	0.431	0.379
	0.473	0.391	0.384
	0.485	0.393	0.374
	0.447	0.481	0.426
	0.49	0.436	0.397
	0.359	0.358	0.46
	0.464	0.45	0.384
	0.565	0.434	0.322
	0.386		0.345
	0.484		0.347
	0.332		0.31
	0.596		0.365
	0.593
	0.442

## Sheet: Sheet7
L-DT (a)（FA）	ECs	SCD plus	aMCI
	0.34	0.375	0.66
	0.341	0.41	0.603
	0.366	0.319	0.393
	0.37	0.372	0.318
	0.309	0.375	0.26
	0.293	0.369	0.309
	0.255	0.322	0.402
	0.321	0.257	0.207
	0.34	0.242	0.246
	0.294	0.344	0.344
	0.288	0.324	0.316
	0.382	0.447	0.282
	0.303	0.325	0.297
	0.36	0.334	0.284
	0.302	0.414	0.476
	0.303	0.328	0.358
	0.36	0.32	0.236
	0.302	0.356	0.232
	0.303	0.224	0.261
	0.353	0.26	0.355
	0.374	0.331	0.319
	0.297	0.453	0.348
	0.286	0.317	0.342
	0.322	0.388	0.324
	0.653	0.331	0.279
	0.466	0.35	0.358
	0.609	0.376	0.227
	0.532		0.259
	0.372		0.234
	0.293		0.309
	0.377		0.302
	0.351
	0.36

## Sheet: Sheet8
L-DT (vl)（FA）	ECs	SCD plus	aMCI
	0.363	0.267	0.329
	0.346	0.3	0.342
	0.366	0.316	0.265
	0.252	0.38	0.357
	0.26	0.308	0.342
	0.29	0.517	0.418
	0.366	0.358	0.287
	0.337	0.231	0.273
	0.401	0.267	0.303
	0.309	0.277	0.429
	0.294	0.309	0.268
	0.41	0.318	0.374
	0.419	0.353	0.291
	0.455	0.382	0.362
	0.368	0.391	0.274
	0.419	0.365	0.401
	0.455	0.394	0.375
	0.368	0.41	0.267
	0.385	0.348	0.283
	0.405	0.311	0.472
	0.309	0.37	0.419
	0.306	0.421	0.423
	0.305	0.418	0.298
	0.414	0.327	0.335
	0.382	0.391	0.452
	0.512	0.387	0.492
	0.471	0.312	0.302
	0.381		0.332
	0.523		0.237
	0.442		0.301
	0.37		0.41
	0.476
	0.417

## Sheet: Sheet9
L-DT (m)（FA）	ECs	SCD plus	aMCI
	0.313	0.343	0.413
	0.366	0.291	0.42
	0.277	0.339	0.407
	0.302	0.316	0.309
	0.261	0.281	0.184
	0.308	0.331	0.212
	0.261	0.353	0.376
	0.27	0.276	0.233
	0.295	0.357	0.262
	0.361	0.361	0.313
	0.326	0.383	0.363
	0.323	0.42	0.321
	0.391	0.349	0.265
	0.339	0.312	0.392
	0.296	0.267	0.366
	0.391	0.273	0.338
	0.239	0.399	0.325
	0.296	0.312	0.316
	0.294	0.308	0.264
	0.303	0.255	0.262
	0.336	0.335	0.27
	0.271	0.274	0.286
	0.296	0.377	0.282
	0.285	0.323	0.355
	0.345	0.247	0.323
	0.429	0.234	0.292
	0.383	0.299	0.285
	0.425		0.255
	0.462		0.184
	0.483		0.212
	0.474		0.176
	0.336
	0.323

## Sheet: Sheet10
L-LN（FA）	ECs	SCD plus	aMCI
	0.233	0.448	0.208
	0.341	0.417	0.326
	0.199	0.553	0.367
	0.319	0.363	0.287
	0.222	0.364	0.236
	0.228	0.285	0.278
	0.324	0.313	0.23
	0.281	0.287	0.228
	0.277	0.292	0.382
	0.357	0.247	0.28
	0.308	0.321	0.266
	0.361	0.483	0.272
	0.26	0.291	0.361
	0.264	0.288	0.269
	0.289	0.272	0.275
	0.26	0.214	0.365
	0.264	0.243	0.287
	0.388	0.206	0.352
	0.309	0.408	0.272
	0.257	0.241	0.255
	0.33	0.175	0.287
	0.349	0.247	0.359
	0.248	0.272	0.203
	0.22	0.297	0.204
	0.491	0.257	0.217
	0.476	0.259	0.363
	0.494	0.306	0.246
	0.291		0.281
	0.351		0.322
	0.304		0.216
	0.471		0.228
	0.395
	0.312

[truncated: 2 more sheets: Sheet11, Sheet12]
