# Supplementary material for: Microstructural and Cerebral Blood Flow Abnormalities in Subjective Cognitive Decline Plus: Diffusional Kurtosis Imaging and Three-Dimensional Arterial Spin Labeling Study
Source: Front Aging Neurosci. 2021 Feb 1;13:625843. doi: 10.3389/fnagi.2021.625843 (PMC7882515; doi:10.3389/fnagi.2021.625843)
Supplement: Supplementary file 1 [file Data_Sheet_1.zip › Data Sheet 1/Supplementary materials/SCD-Rawdata (DKI and ASL)/FA for Right ROIs-rawdata.xlsx]

## Sheet: Sheet1
R-HP head (FA)	ECs	SCD plus	aMCI
	0.324	0.346	0.274
	0.347	0.323	0.346
	0.316	0.326	0.318
	0.217	0.258	0.463
	0.291	0.239	0.164
	0.317	0.175	0.205
	0.491	0.425	0.199
	0.393	0.445	0.346
	0.304	0.282	0.318
	0.234	0.372	0.238
	0.294	0.328	0.294
	0.294	0.362	0.331
	0.277	0.304	0.226
	0.226	0.232	0.174
	0.296	0.295	0.232
	0.327	0.3	0.285
	0.271	0.286	0.261
	0.355	0.332	0.33
	0.292	0.218	0.255
	0.261	0.336	0.293
	0.183	0.301	0.251
	0.299	0.321	0.23
	0.463	0.271	0.37
	0.253	0.328	0.211
	0.4	0.183	0.371
	0.466	0.307	0.374
	0.376	0.264	0.376
	0.248		0.28
	0.251		0.214
	0.25		0.39
	0.376		0.315
	0.288
	0.386

## Sheet: Sheet2
R-Hip body (FA)	ECs	SCD plus	aMCI
	0.204	0.259	0.152
	0.248	0.38	0.124
	0.232	0.217	0.161
	0.2345	0.195	0.197
	0.221	0.239	0.224
	0.203	0.17	0.204
	0.205	0.144	0.24
	0.228	0.146	0.183
	0.218	0.129	0.233
	0.201	0.224	0.159
	0.221	0.285	0.247
	0.266	0.267	0.203
	0.223	0.143	0.204
	0.188	0.135	0.168
	0.212	0.21	0.169
	0.189	0.152	0.22
	0.224	0.188	0.161
	0.201	0.164	0.187
	0.183	0.183	0.144
	0.253	0.133	0.247
	0.198	0.106	0.153
	0.19	0.29	0.194
	0.193	0.265	0.147
	0.174	0.149	0.178
	0.241	0.123	0.22
	0.168	0.125	0.205
	0.177	0.137	0.226
	0.144		0.158
	0.133		0.134
	0.237		0.123
	0.211		0.162
	0.162
	0.186

## Sheet: Sheet3
R-Hip tail（FA）	ECs	SCD plus	aMCI
	0.317	0.214	0.11
	0.323	0.195	0.151
	0.191	0.215	0.212
	0.202	0.183	0.166
	0.199	0.175	0.172
	0.204	0.187	0.138
	0.175	0.21	0.167
	0.204	0.182	0.168
	0.276	0.233	0.181
	0.198	0.195	0.148
	0.175	0.245	0.152
	0.168	0.352	0.201
	0.192	0.19	0.196
	0.183	0.175	0.184
	0.197	0.184	0.215
	0.256	0.208	0.229
	0.179	0.204	0.283
	0.238	0.133	0.17
	0.228	0.142	0.173
	0.168	0.151	0.202
	0.237	0.247	0.228
	0.209	0.176	0.202
	0.196	0.21	0.182
	0.182	0.22	0.193
	0.123	0.173	0.18
	0.135	0.212	0.188
	0.243	0.146	0.175
	0.188		0.177
	0.186		0.135
	0.151		0.157
	0.202		0.124
	0.167
	0.189

## Sheet: Sheet4
R-PCC（FA）	ECs	SCD plus	aMCI
	0.249	0.412	0.148
	0.305	0.39	0.197
	0.25	0.147	0.193
	0.363	0.198	0.183
	0.264	0.139	0.257
	0.244	0.306	0.245
	0.356	0.169	0.148
	0.241	0.194	0.197
	0.239	0.202	0.217
	0.253	0.252	0.18
	0.26	0.253	0.207
	0.316	0.285	0.202
	0.388	0.293	0.176
	0.231	0.259	0.187
	0.328	0.274	0.242
	0.228	0.336	0.305
	0.201	0.259	0.259
	0.218	0.228	0.215
	0.229	0.297	0.201
	0.21	0.336	0.24
	0.235	0.171	0.201
	0.209	0.164	0.254
	0.233	0.203	0.347
	0.197	0.212	0.196
	0.34	0.3	0.175
	0.211	0.254	0.23
	0.213	0.162	0.262
	0.337		0.139
	0.334		0.322
	0.267		0.194
	0.205		0.288
	0.193
	0.203

## Sheet: Sheet5
R-Pr（FA）	ECs	SCD plus	aMCI
	0.327	0.334	0.159
	0.237	0.28	0.266
	0.344	0.303	0.313
	0.363	0.339	0.277
	0.303	0.3	0.444
	0.31	0.15	0.145
	0.35	0.291	0.357
	0.36	0.386	0.444
	0.357	0.329	0.2
	0.248	0.295	0.219
	0.272	0.231	0.178
	0.317	0.276	0.384
	0.255	0.293	0.226
	0.344	0.322	0.449
	0.449	0.324	0.299
	0.375	0.221	0.355
	0.358	0.261	0.248
	0.377	0.282	0.299
	0.415	0.297	0.22
	0.191	0.245	0.325
	0.309	0.267	0.391
	0.216	0.388	0.163
	0.278	0.34	0.161
	0.284	0.318	0.24
	0.295	0.375	0.348
	0.321	0.417	0.285
	0.328	0.303	0.282
	0.401		0.322
	0.421		0.341
	0.297		0.425
	0.388		0.302
	0.355
	0.203

## Sheet: Sheet6
R-OLWM（FA）	ECs	SCD plus	aMCI
	0.505	0.421	0.391
	0.554	0.434	0.389
	0.382	0.391	0.511
	0.432	0.418	0.521
	0.392	0.414	0.412
	0.465	0.501	0.359
	0.553	0.449	0.411
	0.513	0.469	0.387
	0.586	0.473	0.511
	0.491	0.493	0.521
	0.406	0.478	0.313
	0.482	0.395	0.388
	0.502	0.521	0.329
	0.399	0.497	0.304
	0.355	0.431	0.164
	0.403	0.497	0.411
	0.452	0.389	0.534
	0.415	0.33	0.468
	0.401	0.465	0.393
	0.484	0.376	0.481
	0.342	0.247	0.436
	0.501	0.574	0.526
	0.442	0.479	0.397
	0.492	0.523	0.46
	0.462	0.461	0.384
	0.32	0.476	0.252
	0.38	0.482	0.376
	0.459		0.24
	0.447		0.28
	0.54		0.381
	0.412		0.446
	0.474
	0.424

## Sheet: Sheet7
R-DT (a)（FA）	ECs	SCD plus	aMCI
	0.377	0.276	0.343
	0.359	0.303	0.341
	0.332	0.353	0.231
	0.363	0.466	0.366
	0.291	0.532	0.268
	0.34	0.373	0.286
	0.376	0.272	0.212
	0.354	0.293	0.219
	0.315	0.246	0.216
	0.334	0.419	0.344
	0.324	0.422	0.316
	0.369	0.458	0.382
	0.28	0.254	0.497
	0.284	0.306	0.384
	0.312	0.353	0.286
	0.401	0.274	0.358
	0.267	0.237	0.366
	0.429	0.309	0.232
	0.398	0.338	0.355
	0.315	0.268	0.319
	0.269	0.281	0.348
	0.318	0.235	0.342
	0.352	0.253	0.324
	0.463	0.287	0.275
	0.343	0.343	0.279
	0.311	0.29	0.358
	0.254	0.421	0.327
	0.279		0.286
	0.28		0.38
	0.317		0.266
	0.325		0.255
	0.405
	0.337

## Sheet: Sheet8
R-DT (vl)（FA）	ECs	SCD plus	aMCI
	0.309	0.329	0.418
	0.327	0.308	0.283
	0.427	0.317	0.283
	0.501	0.392	0.354
	0.398	0.361	0.286
	0.399	0.316	0.362
	0.316	0.387	0.251
	0.374	0.358	0.285
	0.291	0.303	0.263
	0.305	0.318	0.243
	0.353	0.285	0.368
	0.432	0.293	0.374
	0.314	0.253	0.249
	0.375	0.43	0.361
	0.33	0.287	0.284
	0.356	0.334	0.401
	0.452	0.27	0.375
	0.308	0.3324	0.267
	0.303	0.387	0.282
	0.349	0.413	0.289
	0.263	0.386	0.254
	0.312	0.34	0.367
	0.373	0.345	0.335
	0.287	0.288	0.366
	0.485	0.297	0.398
	0.289	0.429	0.372
	0.321	0.4	0.422
	0.399		0.314
	0.402		0.336
	0.451		0.325
	0.448		0.475
	0.424
	0.358

## Sheet: Sheet9
R-DT (m)（FA）	ECs	SCD plus	aMCI
	0.348	0.413	0.322
	0.338	0.42	0.283
	0.324	0.407	0.257
	0.344	0.382	0.302
	0.328	0.392	0.324
	0.33	0.349	0.386
	0.34	0.312	0.274
	0.319	0.267	0.24
	0.259	0.253	0.226
	0.308	0.372	0.313
	0.334	0.376	0.303
	0.409	0.366	0.321
	0.355	0.289	0.345
	0.343	0.384	0.392
	0.311	0.25	0.301
	0.386	0.26	0.365
	0.238	0.24	0.325
	0.367	0.264	0.216
	0.343	0.329	0.262
	0.312	0.26	0.327
	0.363	0.305	0.236
	0.268	0.288	0.282
	0.33	0.304	0.255
	0.283	0.298	0.328
	0.288	0.269	0.323
	0.294	0.265	0.292
	0.279	0.305	0.285
	0.363		0.309
	0.323		0.283
	0.302		0.316
	0.364		0.361
	0.348
	0.328

## Sheet: Sheet10
R-LN（FA）	ECs	SCD plus	aMCI
	0.29	0.291	0.272
	0.273	0.276	0.266
	0.285	0.294	0.317
	0.239	0.236	0.265
	0.276	0.278	0.263
	0.293	0.182	0.294
	0.221	0.23	0.184
	0.196	0.228	0.24
	0.263	0.182	0.286
	0.28	0.216	0.28
	0.302	0.372	0.266
	0.237	0.222	0.272
	0.278	0.231	0.261
	0.355	0.247	0.291
	0.245	0.135	0.351
	0.283	0.288	0.196
	0.252	0.254	0.219
	0.274	0.222	0.252
	0.325	0.248	0.255
	0.292	0.204	0.287
	0.214	0.232	0.219
	0.233	0.351	0.203
	0.243	0.332	0.204
	0.228	0.324	0.238
	0.302	0.229	0.217
	0.314	0.293	0.221
	0.311	0.4	0.246
	0.334		0.159
	0.269		0.187
	0.223		0.217
	0.249		0.227
	0.24
	0.323

[truncated: 2 more sheets: Sheet11, Sheet12]
