# Supplementary material for: Microstructural and Cerebral Blood Flow Abnormalities in Subjective Cognitive Decline Plus: Diffusional Kurtosis Imaging and Three-Dimensional Arterial Spin Labeling Study
Source: Front Aging Neurosci. 2021 Feb 1;13:625843. doi: 10.3389/fnagi.2021.625843 (PMC7882515; doi:10.3389/fnagi.2021.625843)
Supplement: Supplementary file 1 [file Data_Sheet_1.zip › Data Sheet 1/Supplementary materials/SCD-Rawdata (DKI and ASL)/MD for Left ROIs-rawdata.xlsx]

## Sheet: Sheet1
L-HP head (MK)	ECs	SCD plus	aMCI
	0.872	1.558	0.948
	0.821	1.31	0.985
	0.799	1.15	1.04
	0.877	0.989	0.94
	0.925	0.92	1.21
	1.01	0.923	0.96
	0.931	0.889	0.92
	0.866	0.9	0.923
	0.869	0.835	0.886
	0.811	0.819	1.329
	0.912	1.02	0.922
	0.968	0.909	0.862
	0.89	0.822	0.928
	0.852	0.837	0.914
	0.984	0.859	1.313
	0.996	0.802	1.439
	1.03	0.959	0.993
	1.07	1.03	0.923
	0.875	0.952	0.955
	0.897	0.943	0.95
	0.861	0.932	0.963
	0.9	0.837	1.02
	0.888	1.01	0.95
	0.853	0.874	1.92
	0.923	0.833	1.09
	0.958	0.972	0.988
	0.902	0.868	0.909
	0.963		0.822
	0.956		0.988
	0.944		0.859
	1.06		1.788
	1.01
	1.23

## Sheet: Sheet2
L-Hip body (MK)	ECs	SCD plus	aMCI
	0.882	0.969	1.14
	0.885	0.916	1.18
	0.92	1.03	1.13
	0.904	0.903	0.947
	0.986	1.308	1.28
	0.902	0.998	0.895
	0.941	0.837	1.02
	0.851	0.858	1.24
	0.936	0.931	1.16
	0.822	1.09	0.894
	0.947	1.13	1.02
	0.959	1.12	0.897
	0.928	1.01	1.11
	0.958	1.201	0.962
	0.873	0.932	0.893
	0.97	0.879	0.999
	0.928	0.921	0.837
	0.896	0.912	0.949
	0.928	1.09	1.304
	0.948	1.12	1.08
	0.869	0.957	0.963
	1.159	0.96	1.01
	0.917	0.962	0.95
	0.875	0.931	1.05
	1.264	1.201	0.963
	1	0.935	0.988
	1.01	0.953	1.03
	1.39		1.03
	1.35		1.08
	0.901		1.05
	0.994		1.23
	0.979
	1.58

## Sheet: Sheet3
L-Hip tail（MK）	ECs	SCD plus	aMCI
	0.82	1.02	1.17
	0.844	1.06	1.19
	0.887	1.57	1.23
	1.59	0.968	1.16
	1.57	1.09	1.25
	1.04	1.07	1.18
	0.969	1.14	1.21
	1.12	1.23	1.05
	1.03	1.49	1.06
	0.905	1.38	1.28
	0.905	1.41	0.872
	1.07	1.44	1.211
	1.049	1.18	0.922
	1.252	1.12	1.05
	1.03	1.23	0.933
	1.56	1.003	1.16
	1.131	1.28	1.58
	1.08	1.05	1.47
	0.979	1.06	1.39
	0.964	1.1	1.14
	1.03	0.928	1.18
	1.05	0.998	1.12
	1.43	0.975	0.954
	1.307	0.987	1.09
	1.13	1.142	1.03
	0.967	1.05	1.12
	0.792	0.939	1.5
	0.921		1.24
	0.933		1.5
	0.945		1.13
	1.09		0.901
	0.961
	1.03

## Sheet: Sheet4
L-PCC（MK）	ECs	SCD plus	aMCI
	0.833	0.997	0.987
	0.837	1.104	1.17
	0.839	0.892	1.208
	0.918	0.856	0.853
	0.969	0.823	0.982
	0.997	0.671	1.079
	0.826	0.865	0.995
	0.847	0.891	1.189
	0.931	0.943	0.891
	0.871	1.21	0.873
	0.883	0.87	1.129
	0.861	0.945	0.838
	0.893	0.921	0.973
	0.868	1.03	0.891
	0.875	1.06	1.231
	0.958	1.38	0.865
	1	0.992	0.995
	0.987	0.874	0.897
	0.805	0.839	1.163
	0.802	0.895	0.968
	0.809	0.912	0.974
	0.797	0.735	0.959
	0.836	0.701	0.962
	0.859	0.688	0.795
	1.29	0.91	0.953
	1.31	0.864	0.865
	0.883	0.774	0.876
	0.842		0.975
	0.879		1.166
	0.876		0.923
	0.858		0.804
	0.857
	0.916

## Sheet: Sheet5
L-Pr（MK）	ECs	SCD plus	aMCI
	0.766	0.996	0.926
	0.839	0.817	0.958
	0.849	0.845	0.893
	0.875	0.854	0.804
	0.945	0.969	0.929
	0.849	0.819	0.922
	0.802	0.81	0.852
	0.76	0.836	0.894
	0.806	0.901	0.878
	0.867	0.841	0.897
	0.815	1.04	0.976
	0.964	0.903	0.878
	0.753	0.936	0.952
	0.85	0.843	0.894
	0.824	0.942	0.878
	0.913	0.85	0.892
	0.889	0.837	0.787
	0.952	0.856	0.81
	0.828	0.891	0.901
	0.928	0.858	0.855
	0.824	0.8	1.11
	0.809	0.819	0.967
	0.78	0.864	0.907
	0.862	0.833	1.161
	1.02	0.87	0.86
	0.938	0.864	0.875
	0.843	0.813	0.793
	0.842		0.616
	0.85		0.863
	0.837		0.871
	0.756		0.733
	0.891
	0.94

## Sheet: Sheet6
L-OLWM（MK）	ECs	SCD plus	aMCI
	0.896	1.14	1.38
	0.874	1.19	1.51
	0.924	1.13	1.5
	1.04	0.981	1.18
	1.01	0.947	1.03
	1.03	0.96	1.08
	0.957	1.16	0.971
	0.967	1.04	0.933
	0.922	0.943	0.951
	0.901	1.11	0.966
	0.808	1.03	1.04
	0.843	0.943	0.993
	1.08	1.08	1.153
	0.922	0.967	1.24
	0.941	1.04	1.29
	0.949	0.884	1.04
	0.946	1.18	1.2
	0.953	0.945	0.913
	0.796	1.1	0.963
	0.907	0.925	0.9653
	0.981	0.886	1.04
	0.932	0.978	1.1
	0.918	0.941	1.003
	0.951	0.939	0.954
	1.06	0.966	1.04
	1.28	1.02	1.07
	1.25	1.01	1.152
	1.27		0.913
	0.914		0.963
	1.27		0.9653
	1.02		0.996
	1.15
	0.874

## Sheet: Sheet7
L-DT (a)（MK）	ECs	SCD plus	aMCI
	0.878	1.12	1.2
	0.936	0.962	1.23
	0.926	0.932	1.17
	0.966	1.08	1.02
	0.933	0.976	0.984
	0.867	0.982	1.03
	0.926	0.966	0.998
	1.03	0.999	0.971
	1	0.989	0.954
	0.97	1.16	0.948
	0.968	1.06	1.13
	0.96	0.956	0.971
	1.05	1.08	0.954
	0.931	0.915	0.848
	0.99	0.963	1.1
	0.943	0.912	0.956
	0.932	0.999	1.08
	1	0.912	0.915
	1.01	1.01	1.01
	1.04	0.994	0.905
	0.886	1.02	1.01
	0.936	1.07	1.08
	0.949	0.993	0.828
	0.993	0.881	0.976
	0.903	0.953	1.05
	1.06	0.888	1.08
	1.02	0.94	0.907
	0.931		1.05
	0.927		1.13
	0.915		0.983
	1.02		0.96
	1.06
	1.13

## Sheet: Sheet8
L-DT (vl)（MK）	ECs	SCD plus	aMCI
	0.85	0.818	1.03
	0.867	0.799	1.01
	0.839	0.824	0.92
	0.9	1.09	0.983
	0.943	0.928	0.992
	0.86	0.956	0.92
	0.959	0.888	1.084
	0.875	0.891	0.879
	0.898	0.968	0.887
	0.816	0.904	1.202
	0.958	0.905	1.04
	0.877	0.891	1.01
	0.759	0.999	0.884
	0.967	1.04	0.879
	0.973	1.02	0.887
	0.878	0.906	1.018
	0.905	0.886	0.903
	0.94	0.881	0.897
	0.979	0.854	0.899
	0.963	0.933	0.886
	0.877	0.967	0.922
	0.932	0.922	0.898
	0.892	0.932	0.923
	0.946	0.877	0.895
	0.964	0.824	0.861
	0.995	0.878	0.954
	0.933	0.88	0.898
	0.975		1.109
	0.875		0.93
	0.926		0.977
	0.965		0.94
	0.806
	0.803

## Sheet: Sheet9
L-DT (m)（MK）	ECs	SCD plus	aMCI
	0.929	0.966	1.03
	0.889	1	1.06
	0.878	0.929	0.998
	0.928	0.929	0.932
	0.932	0.994	0.94
	0.946	0.887	0.924
	1.02	0.856	0.88
	0.962	0.885	0.977
	0.898	1.38	1.04
	0.865	0.94	1.03
	0.801	1.17	1.04
	0.896	1.14	1.1
	0.997	0.971	1.06
	0.934	0.979	1.01
	0.961	0.973	0.982
	0.891	0.9	0.931
	0.952	0.889	0.932
	0.99	0.94	0.904
	0.947	1.02	0.991
	0.854	1.03	0.965
	0.94	0.979	0.972
	0.915	0.992	0.888
	0.92	0.949	0.876
	0.933	0.864	0.915
	0.949	0.858	0.909
	0.968	0.899	0.926
	0.948	0.925	0.94
	0.952		1.02
	0.942		1.09
	0.972		0.93
	1.03		0.981
	1
	0.962
	0.965
	1.17

## Sheet: Sheet10
L-LN（MK）	ECs	SCD plus	aMCI
	0.769	0.985	1.02
	0.798	0.963	0.951
	0.799	0.975	0.936
	1.06	0.916	0.894
	1.02	0.939	0.825
	0.918	0.833	1.04
	0.783	1.01	1.25
	0.902	1.08	1.32
	0.844	0.894	1.22
	0.836	0.928	0.894
	0.875	1.19	0.825
	0.932	1.02	0.881
	0.869	1.14	1.09
	0.959	1.18	1.21
	0.848	0.957	1.14
	1.1	0.928	0.896
	1.07	0.845	0.911
	0.966	0.911	0.784
	0.976	0.921	1.14
	0.988	0.928	1.005
	0.872	0.974	0.974
	0.93	1.04	0.889
	0.886	0.96	0.894
	0.835	1.06	0.94
	0.962	0.873	1.07
	0.933	0.945	1.04
	0.921	1.03	1
	0.971		0.999
	1.07		0.936
	0.97		0.899
	1.112		0.807
	0.922
	0.978

[truncated: 2 more sheets: Sheet11, Sheet12]
