# Supplementary material for: Microstructural and Cerebral Blood Flow Abnormalities in Subjective Cognitive Decline Plus: Diffusional Kurtosis Imaging and Three-Dimensional Arterial Spin Labeling Study
Source: Front Aging Neurosci. 2021 Feb 1;13:625843. doi: 10.3389/fnagi.2021.625843 (PMC7882515; doi:10.3389/fnagi.2021.625843)
Supplement: Supplementary file 1 [file Data_Sheet_1.zip › Data Sheet 1/Supplementary materials/SCD-Rawdata (DKI and ASL)/MD for Right ROIs-rawdata.xlsx]

## Sheet: Sheet1
R-HP head (MD)	ECs	SCD plus	aMCI
	0.861	0.958	1.36
	0.856	0.961	1.37
	0.893	0.913	1.152
	0.892	0.838	1.04
	1.174	0.843	1.21
	0.96	1.153	1.57
	0.823	0.858	0.884
	1.077	1.04	1.006
	0.872	1.032	0.924
	0.885	1.22	0.976
	0.964	0.827	1.24
	0.922	1.25	1.157
	0.993	0.887	1.04
	1.01	0.926	1.36
	0.938	0.998	1.24
	0.904	0.931	0.976
	1.288	0.942	0.707
	0.956	0.937	0.925
	0.873	0.857	0.901
	0.992	0.871	0.878
	0.821	0.893	0.956
	1.266	0.941	0.943
	0.852	0.87	0.878
	0.93	1.188	0.964
	0.853	0.905	0.841
	0.9	1.284	0.934
	0.973	0.896	0.95
	0.889		0.892
	0.926		1.13
	0.903		1.12
	0.981		0.826
	0.91
	0.903

## Sheet: Sheet2
R-Hip body (MD)	ECs	SCD plus	aMCI
	0.898	1.023	0.879
	0.812	1.09	0.943
	1.07	1.52	1.15
	1.04	0.999	0.968
	0.959	1.011	0.96
	0.904	0.719	1.168
	0.925	0.822	0.997
	1.05	1.05	0.952
	0.936	0.913	0.933
	0.848	0.786	0.968
	0.875	1.05	0.828
	0.925	1.008	1.142
	0.917	0.997	0.949
	0.944	1.04	1.25
	1.11	0.989	1.102
	0.985	1.08	0.938
	0.995	1.2	0.873
	0.965	0.859	1.204
	0.903	0.895	1.22
	0.847	1.07	0.848
	1.03	0.833	0.962
	0.959	0.889	0.911
	0.919	1.08	0.878
	0.902	0.88	0.954
	0.972	0.844	0.938
	0.907	1.09	0.919
	1.03	0.896	0.922
	1.05		1.17
	0.88		0.948
	0.824		1.19
	1.08		1.35
	1.04
	1.42

## Sheet: Sheet3
R-Hip tail（MD）	ECs	SCD plus	aMCI
	0.892	1.68	1.25
	0.867	1.53	1.003
	1.08	1.021	1.34
	1.27	0.972	1.03
	1.41	1.19	1.12
	0.899	1.15	1.35
	0.977	0.977	1.05
	1.17	1.03	1.14
	1.04	1.07	1.37
	1.03	1.54	1.29
	0.988	1.31	1.17
	0.979	1.27	1.15
	1.35	1.025	1.16
	1.05	1.278	1.22
	1.25	1.384	1.19
	1.26	0.92	1.28
	1.03	0.861	1.163
	1.23	0.942	1.284
	1.11	0.956	1.065
	1.07	1.09	1.13
	1.15	1.11	1.01
	1	0.934	1.04
	0.999	0.939	1.11
	1.28	1.003	1.04
	0.979	1.06	0.922
	0.959	1.07	1.15
	1.23	1.03	0.933
	0.976		1.31
	1.23		1.037
	1.34		1.25
	1.06		1.23
	0.912
	0.96

## Sheet: Sheet4
R-PCC（MD）	ECs	SCD plus	aMCI
	0.808	0.954	0.976
	0.84	1.09	0.931
	0.786	0.718	0.954
	0.943	0.787	0.865
	1.01	0.867	0.962
	0.869	1.37	0.812
	0.841	0.901	0.873
	0.82	0.859	0.954
	0.795	0.856	0.955
	0.749	1.06	0.801
	0.862	0.801	0.917
	0.864	1.022	0.876
	0.834	0.868	0.786
	0.85	0.871	0.923
	0.871	0.838	0.942
	0.993	0.83	0.872
	1.01	0.751	0.964
	1.07	0.874	0.934
	0.779	0.906	1.03
	0.864	0.932	0.964
	0.751	0.968	0.877
	0.878	0.902	0.83
	0.91	0.91	0.838
	0.873	0.855	0.716
	0.797	0.815	1
	0.888	0.813	1.05
	0.922	0.915	1.16
	0.761		0.888
	0.766		0.973
	0.85		0.881
	0.943		0.91
	0.859
	0.942

## Sheet: Sheet5
R-Pr（MD）	ECs	SCD plus	aMCI
	0.885	1.04	0.862
	0.868	0.937	1.01
	0.769	0.714	0.95
	0.924	0.972	0.837
	0.885	0.834	0.962
	0.973	1.06	0.882
	0.804	0.937	0.988
	0.84	0.883	0.852
	0.789	0.841	0.882
	0.748	0.913	1.086
	0.839	1.07	0.868
	0.888	0.806	0.968
	0.941	0.906	0.89
	0.806	0.897	0.869
	0.892	0.806	0.953
	0.829	0.885	0.84
	0.844	0.81	0.801
	0.887	0.821	0.829
	0.743	0.733	0.839
	1.16	0.87	0.998
	0.892	0.834	1.38
	0.84	0.787	0.669
	0.816	0.826	0.854
	0.729	0.908	0.895
	1.15	0.894	1.02
	0.826	0.907	0.995
	0.866	1.06	0.874
	0.81		0.994
	0.752		0.763
	0.8		0.882
	0.856		0.856
	0.878
	0.919

## Sheet: Sheet6
R-OLWM（MD）	ECs	SCD plus	aMCI
	0.93	1.32	0.963
	0.935	1.51	0.879
	0.898	1.52	0.899
	1.1	1.04	0.927
	0.996	1.12	1.04
	1.12	0.909	0.941
	0.926	0.937	1.61
	0.904	0.961	1.01
	0.986	0.939	1.1
	0.954	1.39	0.937
	0.864	1.46	0.923
	0.885	1.42	0.941
	1.02	0.948	1.66
	0.922	0.881	1.15
	1.13	0.902	1.37
	1.02	1.47	0.924
	1.01	1	0.886
	1.204	1.11	0.82
	0.822	1.06	1.04
	1.223	0.867	0.932
	0.865	0.791	1.38
	0.926	0.82	1.01
	0.923	0.78	0.945
	0.898	0.799	1.3
	1.161	1.01	0.969
	1.05	0.974	1.02
	1.05	0.986	1.33
	0.934		1.48
	0.93		1.24
	0.915		1.35
	1.14		0.955
	1.08
	1.14

## Sheet: Sheet7
R-DT (a)（MD）	ECs	SCD plus	aMCI
	0.905	1.13	1.18
	0.903	1.14	1.12
	1.196	0.954	1.01
	0.954	1.03	1.05
	0.934	0.893	1.01
	0.924	0.968	0.956
	0.929	0.937	0.968
	0.965	1.08	1.07
	0.846	0.943	1.01
	0.933	1.09	1
	0.838	1.11	0.964
	0.847	1.05	0.926
	1.03	1.18	1.26
	0.987	1.09	1.03
	0.973	0.997	1
	0.976	1.01	1.01
	0.981	0.979	1.03
	1	0.948	0.984
	0.973	0.924	1.18
	0.986	0.954	1.13
	0.926	0.947	0.896
	0.897	0.969	0.857
	0.967	0.949	0.861
	0.935	0.923	0.88
	0.955	0.888	1.13
	1.399	0.877	1.11
	0.993	0.95	1.12
	1.221		0.972
	1.02		1.07
	0.949		1.05
	0.978		1.06
	0.939
	0.953

## Sheet: Sheet8
R-DT (vl)（MD）	ECs	SCD plus	aMCI
	0.874	0.95	1.04
	0.878	0.905	0.954
	0.874	1.05	0.846
	0.936	0.913	0.914
	0.957	0.941	0.838
	0.925	0.907	1.05
	0.814	0.899	1.206
	0.835	0.917	1.05
	0.876	0.923	0.906
	0.903	0.983	0.84
	0.853	0.868	0.828
	0.824	1.07	0.883
	0.952	0.825	0.94
	0.96	0.957	0.905
	0.915	0.93	0.988
	0.866	0.892	0.877
	0.877	0.863	1.193
	0.882	0.906	0.858
	0.914	0.944	0.894
	0.923	0.953	0.922
	0.891	0.968	0.949
	0.893	0.844	0.919
	0.894	0.864	1.118
	0.88	0.791	0.81
	0.814	0.825	0.913
	0.971	0.828	0.928
	0.903	0.931	0.928
	0.817		0.944
	0.928		0.867
	0.907		0.833
	0.901		0.813
	0.892
	0.852

## Sheet: Sheet9
R-DT (m)（MD）	ECs	SCD plus	aMCI
	0.891	1.17	1.03
	0.931	1.08	1.05
	0.957	1.15	1.02
	0.989	0.989	1.11
	0.994	0.905	1.08
	1.02	0.997	1.23
	0.881	0.908	1.03
	1.386	0.913	1.05
	0.884	0.972	1.03
	0.858	1.01	0.919
	0.836	1.17	0.915
	1.156	1.16	0.915
	0.906	1.01	1.07
	0.874	1.02	0.926
	0.93	0.976	1.25
	0.887	0.982	1.005
	0.838	0.838	1.02
	0.961	0.959	0.997
	1.03	0.945	0.925
	1.01	0.999	0.961
	0.981	0.842	0.982
	0.925	0.896	0.933
	0.902	0.945	0.941
	1.019	0.884	0.943
	0.966	0.883	0.972
	0.96	0.885	0.991
	0.915	1.01	0.968
	1.281		0.953
	0.899		1.05
	0.948		1.03
	0.955		0.886
	0.984
	1.02

## Sheet: Sheet10
R-LN（MD）	ECs	SCD plus	aMCI
	0.803	1.03	0.825
	0.815	1.05	1.07
	1.172	0.948	1.24
	1.02	0.934	1.27
	0.907	0.926	1.24
	1.01	0.915	0.867
	0.774	1.04	0.825
	0.911	0.971	1.07
	0.801	0.92	0.923
	1.237	0.863	0.894
	1.243	1.07	0.917
	1.195	0.993	0.89
	0.757	0.824	1.11
	0.78	1.23	1.26
	0.762	0.916	1.05
	0.914	0.926	0.97
	0.93	0.947	0.946
	0.942	1.01	0.96
	0.906	0.928	0.854
	0.879	0.954	1.13
	0.897	0.927	1.04
	1.198	0.931	0.883
	1.147	0.923	0.827
	0.953	0.896	0.889
	0.99	1.11	1.22
	0.961	0.995	1.19
	1.01	1.1	1.27
	1.08		1.24
	1.02		1.18
	1.11		1.13
	0.804		1.1
	0.928
	0.955

[truncated: 2 more sheets: Sheet11, Sheet12]
