# Supplementary material for: Microstructural and Cerebral Blood Flow Abnormalities in Subjective Cognitive Decline Plus: Diffusional Kurtosis Imaging and Three-Dimensional Arterial Spin Labeling Study
Source: Front Aging Neurosci. 2021 Feb 1;13:625843. doi: 10.3389/fnagi.2021.625843 (PMC7882515; doi:10.3389/fnagi.2021.625843)
Supplement: Supplementary file 1 [file Data_Sheet_1.zip › Data Sheet 1/Supplementary materials/SCD-Rawdata (DKI and ASL)/MK for Left ROIs-rawdata.xlsx]

## Sheet: Sheet1
L-HP head (MD)	ECs	SCD plus	aMCI
	0.628	0.575	0.558
	0.617	0.645	0.703
	0.729	0.701	0.708
	0.53	0.532	0.538
	0.642	0.715	0.744
	0.792	0.603	0.763
	0.702	0.568	0.665
	0.755	0.629	0.572
	0.625	0.653	0.568
	0.759	0.631	0.558
	0.8	0.723	0.641
	0.862	0.628	0.705
	0.835	0.664	0.666
	0.772	0.704	0.66
	0.801	0.656	0.57
	0.713	0.779	0.619
	0.686	0.763	0.608
	0.614	0.692	0.634
	0.713	0.585	0.442
	0.678	0.569	0.741
	0.619	0.512	0.471
	0.726	0.726	0.619
	0.709	0.659	0.608
	0.747	0.618	0.515
	0.716	0.767	0.859
	0.758	0.708	0.769
	0.736	0.673	0.803
	0.57		0.668
	0.84		0.634
	0.741		0.619
	0.658		0.676
	0.735
	0.763

## Sheet: Sheet2
L-Hip body (MD)	ECs	SCD plus	aMCI
	0.711	0.642	0.548
	0.636	0.686	0.547
	0.602	0.623	0.533
	0.496	0.675	0.559
	0.58	0.666	0.688
	0.503	0.487	0.476
	0.618	0.6	0.576
	0.559	0.502	0.611
	0.559	0.529	0.563
	0.611	0.51	0.476
	0.626	0.533	0.567
	0.763	0.502	0.693
	0.527	0.502	0.685
	0.673	0.471	0.588
	0.514	0.574	0.585
	0.422	0.545	0.551
	0.456	0.567	0.634
	0.479	0.595	0.621
	0.829	0.558	0.716
	0.742	0.636	0.727
	0.664	0.491	0.667
	0.634	0.626	0.546
	0.621	0.681	0.567
	0.686	0.545	0.664
	0.547	0.604	0.551
	0.693	0.701	0.515
	0.699	0.699	0.534
	0.553		0.476
	0.658		0.494
	0.572		0.553
	0.614		0.516
	0.527
	0.738

## Sheet: Sheet3
L-Hip tail（MD）	ECs	SCD plus	aMCI
	0.622	0.434	0.544
	0.598	0.527	0.59
	0.716	0.592	0.698
	0.557	0.568	0.537
	0.58	0.564	0.543
	0.567	0.556	0.577
	0.623	0.607	0.541
	0.595	0.577	0.544
	0.559	0.639	0.604
	0.745	0.445	0.688
	0.739	0.565	0.582
	0.762	0.6	0.517
	0.541	0.448	0.555
	0.634	0.581	0.626
	0.588	0.483	0.528
	0.584	0.6595	0.656
	0.622	0.524	0.551
	0.559	0.561	0.506
	0.664	0.635	0.606
	0.549	0.618	0.546
	0.59	0.697	0.533
	0.643	0.583	0.628
	0.612	0.592	0.631
	0.625	0.575	0.635
	0.604	0.689	0.569
	0.618	0.559	0.538
	0.457	0.637	0.589
	0.525		0.593
	0.565		0.552
	0.578		0.524
	0.597		0.643
	0.636
	0.548

## Sheet: Sheet4
L-PCC（MD）	ECs	SCD plus	aMCI
	0.827	0.742	0.624
	0.822	0.792	0.829
	0.799	0.952	0.751
	0.582	0.759	0.785
	0.729	0.857	0.591
	0.859	0.721	0.551
	0.871	0.725	0.603
	0.757	0.758	0.741
	0.883	0.802	0.548
	0.866	0.787	0.785
	0.732	0.626	0.591
	0.727	0.588	0.684
	0.84	0.802	0.725
	0.758	0.787	0.634
	0.833	0.748	0.795
	0.754	0.797	0.791
	0.815	0.768	0.731
	0.852	0.69	0.661
	0.934	0.733	0.672
	0.855	0.765	0.684
	0.801	0.826	0.79
	0.874	0.677	0.691
	0.833	0.662	0.611
	0.827	0.685	0.515
	0.74	0.789	0.765
	0.627	0.755	0.873
	0.847	0.817	0.625
	0.674		0.601
	0.756		0.766
	0.693		0.813
	0.933		0.764
	1.1
	1.06

## Sheet: Sheet5
L-Pr（MD）	ECs	SCD plus	aMCI
	0.812	0.884	0.701
	1.03	1.264	0.706
	1.01	0.883	0.7
	0.948	1.05	0.827
	0.905	0.991	0.658
	0.946	0.954	0.747
	0.866	0.872	0.941
	0.804	0.929	1.093
	1.01	0.838	0.889
	0.758	0.634	0.856
	0.942	0.953	0.784
	0.795	0.956	1.06
	0.877	0.902	0.965
	0.637	0.785	0.831
	0.923	0.899	0.812
	0.704	0.871	1.05
	0.87	1.099	0.966
	0.676	0.899	0.903
	0.941	0.974	0.817
	0.707	0.876	0.796
	0.623	1.01	0.871
	0.87	0.953	0.992
	0.775	1.178	0.723
	0.863	1.143	0.983
	1.08	1.048	0.792
	0.801	0.783	0.898
	1.02	0.748	0.824
	0.7		0.796
	0.875		0.871
	0.862		0.689
	1.04		0.796
	0.928
	0.836

## Sheet: Sheet6
L-OLWM（MD）	ECs	SCD plus	aMCI
	0.998	0.947	0.821
	1.11	0.84	0.892
	1.08	0.981	0.998
	0.936	0.947	0.84
	1.07	0.96	0.891
	0.976	0.876	0.94
	1.06	0.827	1.03
	0.867	0.915	0.845
	1.13	0.92	0.735
	0.815	0.906	0.997
	0.865	1.103	0.974
	0.973	0.847	1.01
	1.13	1.03	0.996
	1.01	1.08	0.981
	0.881	0.84	1.008
	0.889	0.979	0.994
	0.91	1.021	1.007
	0.94	0.969	0.987
	0.903	0.889	0.802
	1.06	0.996	1.13
	1.1	0.995	1.04
	1.106	0.83	0.994
	0.916	1.03	0.63
	0.899	0.908	0.806
	1.02	0.993	0.913
	1.03	0.932	0.975
	0.998		0.81
	0.914		0.91
	0.869		0.929
	1.13		0.983
	0.959		0.854
	1.18
	1.17

## Sheet: Sheet7
L-DT (a)（MD）	ECs	SCD plus	aMCI
	0.87	0.823	0.508
	0.907	0.776	0.6
	0.83	0.774	0.579
	0.622	0.684	0.825
	0.723	0.928	0.873
	0.73	0.838	0.772
	0.825	0.82	0.763
	0.842	0.737	0.71
	0.827	0.653	0.748
	1.14	0.839	0.897
	1.05	0.858	0.898
	1.07	0.708	0.858
	0.821	0.697	0.826
	0.726	0.9	0.935
	0.844	0.758	0.79
	0.829	0.939	0.691
	0.798	0.745	0.829
	0.885	0.764	0.83
	0.916	0.673	0.748
	0.825	0.802	0.854
	0.816	0.786	0.75
	0.709	0.747	0.63
	0.795	0.855	0.828
	0.843	0.744	0.808
	0.932	0.929	0.721
	0.858	0.726	0.863
	0.88	0.775	0.829
	0.97		0.83
	0.904		0.845
	0.718		0.815
	0.799		0.754
	0.817
	0.874

## Sheet: Sheet8
L-DT (vl)（MD）	ECs	SCD plus	aMCI
	0.8	0.819	0.647
	0.807	0.916	0.674
	0.813	0.709	0.645
	0.792	0.96	0.974
	0.734	0.813	0.925
	0.72	0.84	0.822
	0.881	0.871	0.841
	0.809	0.774	0.784
	0.867	0.843	0.907
	0.793	0.628	0.806
	0.983	0.61	0.602
	0.872	0.934	0.911
	0.856	0.751	0.897
	0.83	0.681	0.709
	0.796	1.05	0.783
	0.859	0.963	0.922
	0.865	0.872	0.781
	0.768	0.818	0.923
	0.812	0.915	0.821
	0.851	0.9	0.854
	0.897	0.801	0.742
	0.981	0.861	0.908
	0.923	0.712	1.01
	0.849	0.971	0.705
	0.828	0.886	0.791
	0.928	0.887	0.852
	0.962	0.834	0.811
	1.11		0.878
	1.06		0.853
	1.12		0.77
	1.04		0.864
	0.944
	1.03

## Sheet: Sheet9
L-DT (m)（MD）	ECs	SCD plus	aMCI
	0.718	0.763	0.549
	0.643	0.759	0.542
	0.743	0.723	0.531
	0.681	0.702	0.65
	0.584	0.649	0.651
	0.663	0.889	0.685
	0.812	0.706	0.496
	0.7	0.829	0.817
	0.724	0.594	0.867
	0.896	0.838	0.692
	0.9829	0.593	0.698
	0.93	0.719	0.817
	0.674	0.856	0.667
	0.718	0.808	0.598
	0.768	0.754	0.614
	0.737	0.73	0.587
	0.694	0.594	0.803
	0.667	0.832	0.609
	0.785	0.642	0.691
	0.906	0.598	0.653
	0.635	0.651	0.793
	0.651	0.589	0.875
	0.623	0.773	0.629
	0.777	0.696	0.796
	0.811	0.651	0.701
	0.917	0.622	0.662
	0.894	0.758	0.67
	0.634		0.767
	0.611		0.693
	0.785		0.71
	0.8		0.829
	0.685
	0.794

## Sheet: Sheet10
L-LN（MD）	ECs	SCD plus	aMCI
	0.846	0.611	0.762
	0.886	0.904	0.81
	0.724	0.907	0.825
	0.828	0.922	0.765
	0.914	0.667	0.873
	0.824	0.599	0.827
	0.673	0.697	0.709
	0.784	0.731	0.984
	0.77	0.636	0.715
	0.882	0.575	0.783
	0.834	0.627	0.825
	1.06	0.986	0.754
	0.667	0.787	0.733
	0.817	0.767	0.721
	0.852	1.044	0.697
	0.874	0.715	0.708
	0.824	0.645	0.743
	0.793	0.992	0.68
	0.913	0.895	0.726
	0.94	0.81	0.918
	0.796	0.763	0.816
	0.745	0.831	0.789
	0.815	0.764	0.744
	0.823	0.772	0.798
	0.892	0.729	0.759
	1.02	0.92	0.75
	1	0.785	0.741
	0.653		0.765
	0.734		0.673
	0.911		0.827
	0.662		0.702
	0.774
	0.827

[truncated: 2 more sheets: Sheet11, Sheet12]
