# Supplementary material for: Microstructural and Cerebral Blood Flow Abnormalities in Subjective Cognitive Decline Plus: Diffusional Kurtosis Imaging and Three-Dimensional Arterial Spin Labeling Study
Source: Front Aging Neurosci. 2021 Feb 1;13:625843. doi: 10.3389/fnagi.2021.625843 (PMC7882515; doi:10.3389/fnagi.2021.625843)
Supplement: Supplementary file 1 [file Data_Sheet_1.zip › Data Sheet 1/Supplementary materials/SCD-Rawdata (DKI and ASL)/MK for Right ROIs-rawdata.xlsx]

## Sheet: Sheet1
R-HP head (MD)	ECs	SCD plus	aMCI
	0.617	0.611	0.638
	0.65	0.523	0.718
	0.666	0.502	0.513
	0.668	0.661	0.61
	0.641	0.642	0.616
	0.773	0.562	0.64
	0.772	0.51	0.73
	0.8	0.73	0.559
	0.674	0.567	0.589
	0.804	0.625	0.51
	0.659	0.625	0.515
	0.942	0.622	0.729
	0.645	0.751	0.576
	0.634	0.804	0.603
	0.587	0.721	0.56
	0.719	0.638	0.735
	0.688	0.665	0.628
	0.734	0.551	0.594
	0.645	0.525	0.626
	0.705	0.646	0.611
	0.694	0.763	0.63
	0.672	0.687	0.513
	0.621	0.639	0.611
	0.761	0.664	0.554
	0.562	0.647	0.75
	0.562	0.754	0.826
	0.874	0.746	0.754
	0.678		0.61
	0.674		0.616
	0.765		0.64
	0.762		0.628
	0.622
	0.627

## Sheet: Sheet2
R-Hip body (MD)	ECs	SCD plus	aMCI
	0.63	0.55	0.513
	0.66	0.581	0.455
	0.795	0.56	0.577
	0.561	0.591	0.7
	0.549	0.51	0.745
	0.562	0.494	0.501
	0.654	0.496	0.505
	0.574	0.618	0.535
	0.668	0.584	0.479
	0.63	0.589	0.432
	0.696	0.595	0.551
	0.755	0.586	0.657
	0.592	0.597	0.569
	0.582	0.621	0.603
	0.612	0.728	0.527
	0.555	0.67	0.59
	0.564	0.631	0.666
	0.643	0.585	0.767
	0.514	0.608	0.58
	0.566	0.655	0.586
	0.659	0.642	0.57
	0.529	0.547	0.508
	0.553	0.641	0.528
	0.517	0.473	0.654
	0.618	0.472	0.557
	0.594	0.567	0.526
	0.518	0.476	0.539
	0.57		0.59
	0.687		0.503
	0.606		0.568
	0.574		0.487
	0.795
	0.561

## Sheet: Sheet3
R-Hip tail（MD）	ECs	SCD plus	aMCI
	0.738	0.563	0.594
	0.62	0.587	0.494
	0.51	0.487	0.593
	0.541	0.481	0.539
	0.544	0.509	0.59
	0.524	0.572	0.612
	0.534	0.442	0.406
	0.567	0.478	0.66
	0.584	0.507	0.411
	0.584	0.593	0.463
	0.513	0.556	0.585
	0.586	0.739	0.58
	0.58	0.632	0.461
	0.578	0.607	0.526
	0.58	0.611	0.437
	0.506	0.622	0.561
	0.728	0.628	0.553
	0.685	0.646	0.549
	0.572	0.584	0.57
	0.474	0.525	0.515
	0.579	0.546	0.584
	0.502	0.48	0.525
	0.539	0.537	0.436
	0.633	0.483	0.565
	0.558	0.583	0.583
	0.657	0.58	0.66
	0.663	0.561	0.543
	0.648		0.526
	0.655		0.589
	0.654		0.502
	0.497		0.604
	0.555
	0.511

## Sheet: Sheet4
R-PCC（MD）	ECs	SCD plus	aMCI
	0.743	0.835	0.722
	0.817	0.885	0.532
	0.842	0.793	0.464
	0.777	0.744	0.56
	0.932	0.656	0.812
	0.64	0.802	0.507
	0.892	0.705	0.589
	0.705	0.893	0.691
	0.909	0.796	0.612
	0.74	0.687	0.509
	0.978	0.788	0.703
	0.884	0.869	0.714
	0.729	1.02	0.706
	0.718	0.85	0.719
	0.759	0.905	0.708
	0.773	0.596	0.544
	0.722	0.694	0.79
	0.752	0.798	0.634
	0.798	0.679	0.762
	0.829	0.799	0.63
	0.85	0.663	0.797
	0.866	0.594	0.61
	0.94	0.634	0.715
	0.838	0.632	0.865
	0.894	0.78	0.785
	0.693	0.724	0.86
	0.65	0.636	0.862
	0.612		0.665
	0.535		0.783
	0.752		0.607
	0.602		0.795
	0.646
	0.683

## Sheet: Sheet5
R-Pr（MD）	ECs	SCD plus	aMCI
	1.03	0.592	0.964
	1.04	0.603	0.788
	1.02	0.605	0.908
	0.921	0.813	0.964
	0.932	0.849	0.663
	0.839	0.741	0.939
	0.985	0.857	0.964
	0.977	0.971	0.613
	0.935	0.795	0.78
	1.18	0.778	0.831
	1.1	0.868	0.586
	0.743	0.537	0.66
	0.716	0.907	0.813
	0.862	0.788	0.832
	0.943	0.933	0.818
	1.04	0.742	0.773
	0.956	0.694	0.857
	1.03	0.874	1.1
	0.951	0.676	0.913
	0.772	0.935	0.541
	0.943	0.745	0.825
	0.821	0.988	0.59
	0.82	1.07	0.526
	0.763	0.882	0.889
	0.593	0.972	0.913
	0.759	1.01	0.842
	0.685	0.843	0.834
	0.845		0.656
	0.952		0.883
	0.756		0.663
	0.895		0.939
	0.908
	0.92

## Sheet: Sheet6
R-OLWM（MD）	ECs	SCD plus	aMCI
	0.804	0.685	0.641
	1.09	0.959	0.786
	0.902	1.105	0.636
	0.896	0.989	1.03
	0.969	0.868	1.05
	0.88	0.822	0.851
	1.1	1.07	0.821
	1.15	0.825	0.913
	1.02	0.83	1.04
	1.14	0.965	0.807
	1.1	0.826	0.945
	1.02	0.783	1.04
	0.995	0.872	0.562
	0.883	0.893	0.736
	0.896	0.859	0.854
	0.992	1.04	0.972
	1.04	0.744	0.913
	0.961	0.742	0.811
	1.04	0.931	0.989
	1.1	1.02	0.974
	1.01	0.796	1.02
	0.973	1.05	1.07
	0.99	1.12	0.714
	1.05	0.855	0.756
	0.91	0.984	0.993
	0.856	0.935	1
	0.938	1.02	0.629
	0.893		0.956
	0.939		1.03
	0.881		1.04
	0.835		1.02
	0.886
	0.859

## Sheet: Sheet7
R-DT (a)（MD）	ECs	SCD plus	aMCI
	0.829	0.777	0.82
	0.814	0.802	0.776
	0.891	0.818	0.774
	0.802	0.902	0.821
	0.706	0.899	0.876
	0.706	0.736	0.897
	0.887	0.738	0.755
	0.845	0.798	0.675
	0.702	0.831	0.667
	0.941	0.583	0.866
	0.895	0.632	0.772
	1.04	0.594	0.951
	0.947	0.884	0.872
	0.798	0.751	0.748
	0.938	0.998	0.758
	0.781	0.747	0.822
	0.779	0.718	0.803
	0.706	0.938	0.778
	0.928	0.757	0.577
	0.801	0.729	0.659
	0.677	0.83	0.675
	0.878	0.814	0.64
	0.76	0.731	0.639
	0.881	0.729	0.635
	0.842	0.806	0.747
	0.727	0.641	0.722
	0.678	0.792	0.652
	0.792		0.598
	0.773		0.72
	0.993		0.717
	0.863		0.671
	0.692
	0.625

## Sheet: Sheet8
R-DT (vl)（MD）	ECs	SCD plus	aMCI
	0.903	0.756	0.895
	0.908	0.982	0.92
	0.835	0.782	0.717
	0.9	0.927	0.713
	0.987	0.909	1.09
	0.834	0.874	0.918
	0.973	0.854	0.819
	0.807	0.894	0.699
	0.883	0.854	0.809
	0.97	0.754	0.801
	1.09	0.782	0.973
	1.1	0.702	1.01
	0.891	1.03	0.975
	1.01	0.978	0.826
	0.795	1.06	0.805
	0.789	0.893	0.704
	0.817	0.852	0.696
	0.929	0.941	0.87
	0.803	0.868	0.813
	0.838	0.983	0.815
	0.868	0.856	1.04
	0.827	0.926	0.812
	0.852	0.907	1.07
	0.961	0.687	0.85
	0.91	0.974	0.861
	1.04	0.895	0.808
	1.11	0.915	1.05
	0.986		0.82
	0.936		0.912
	1		0.609
	0.927		1.01
	0.771
	0.917

## Sheet: Sheet9
R-DT (m)（MD）	ECs	SCD plus	aMCI
	0.716	0.487	0.779
	0.734	0.503	0.754
	0.821	0.505	0.628
	0.771	0.769	0.766
	0.688	0.783	0.821
	0.7	0.701	0.745
	0.672	0.634	0.611
	0.67	0.643	0.662
	0.743	0.721	0.579
	1.03	0.719	0.605
	1.01	0.564	0.86
	0.98	0.597	0.538
	0.618	0.885	0.747
	0.565	0.814	0.713
	0.761	0.897	0.626
	0.677	0.713	0.822
	0.563	0.474	0.567
	0.738	0.702	0.785
	0.809	0.756	0.51
	0.806	0.689	0.585
	0.741	0.898	0.563
	0.646	0.714	0.642
	0.584	0.705	0.584
	0.771	0.616	0.548
	0.764	0.616	0.747
	0.681	0.583	0.726
	0.744	0.765	0.671
	0.601		0.655
	0.662		0.616
	0.835		0.663
	0.701		0.797
	0.707
	0.524

## Sheet: Sheet10
R-LN（MD）	ECs	SCD plus	aMCI
	0.722	0.929	0.677
	0.856	0.578	0.696
	0.709	0.889	0.583
	0.799	0.74	0.849
	0.87	0.766	0.8
	0.893	0.63	0.825
	0.729	0.715	0.823
	0.85	0.804	0.831
	0.777	0.769	0.814
	1.01	1.058	0.859
	1.02	1.049	0.775
	0.98	0.593	0.845
	0.654	0.779	0.788
	0.604	0.788	0.744
	0.737	0.976	0.724
	1	0.652	0.765
	0.891	0.649	0.722
	0.787	0.853	0.784
	0.943	0.752	0.559
	0.795	0.791	0.844
	0.915	0.731	0.759
	0.677	0.794	0.801
	0.68	0.808	0.751
	0.671	0.648	0.768
	0.765	0.763	0.808
	0.767	0.818	0.81
	0.791	0.83	0.78
	0.687		0.756
	0.735		0.713
	0.838		0.8
	1.03		0.823
	0.692
	1.06

[truncated: 2 more sheets: Sheet11, Sheet12]
